# Supplementary material for: Electronic health record-based genome-wide meta-analysis provides insights on the genetic architecture of non-alcoholic fatty liver disease
Source: Cell Rep Med. 2021 Nov 3;2(11):100437. doi: 10.1016/j.xcrm.2021.100437 (PMC8606899; doi:10.1016/j.xcrm.2021.100437)
Supplement: Table S1. SNPs associated with NAFLD (<5 × 10−8) through risk factor-informed GWAS, related to Figure 1 [file mmc2.xlsx]

## Sheet: Table S1
SNPs associated with NAFLD (<5x10-8) through risk factor informed GWAS
Bayes Factors
rsid	chrm_UK10K	pos_UK10K	at_or_near	alt	ref	beta	se	z_obs	mu_prior_estimate	mu_prior_std_error	beta_prior_estimate	beta_prior_std_error	BF	BF_p
rs9922619	16	53831771	FTO	T	G	0.0766643	0.0162305	4.72347	1.20699	0.453269	0.01959	0.00735679	377.327	2.27e-11
rs2980854	8	126477497	TRIB1	T	C	-0.100826	0.0163023	-6.18476	-0.593979	0.37082	-0.00968323	0.00604522	204.8	1.23e-10
rs1260326	2	27730940	GCKR	T	C	0.0755351	0.0166847	4.52721	0.62487	0.570955	0.0104258	0.00952621	78.6105	1.69e-09
rs13702	8	19824492	LPL	T	C	0.0729432	0.0180946	4.03121	0.96666	0.470761	0.0174913	0.00851823	65.4558	2.79e-09
Direct effects
rsid	chrm_UK10K	pos_UK10K	at_or_near	alt	ref	beta	se	z_obs	mu_direct_estimate	mu_direct_std_error	beta_direct_estimate	beta_direct_std_error	z_direct	p_direct	CRR
rs28601761	8	126500031	TRIB1	C	G	0.110033	0.0164425	6.69198	6.16569	1.05613	0.101379	0.0173655	5.83798	5.28e-09	0.921356
rs5764430	22	44361497	SAMM50	A	C	-0.136027	0.0198468	-6.85384	-6.87797	1.00382	-0.136506	0.0199226	-6.8518	7.29e-12	1.00352
rs3747207	22	44324855	PNPLA3	A	G	0.288601	0.019822	14.5596	14.6145	1.00363	0.289688	0.019894	14.5616	4.93e-48	1.00377
rs12166587	22	44383070	SAMM50	T	C	-0.197152	0.0359786	-5.47971	-5.51545	1.00346	-0.198438	0.036103	-5.49645	3.88e-08	1.00652
rs429358	19	45411941	APOE	T	C	0.136615	0.0239288	5.70924	6.11223	1.01551	0.146258	0.0242999	6.01888	1.76e-09	1.07059
rs10401969	19	19407718	SUGP1	T	C	-0.274491	0.0318961	-8.60579	-10.0636	1.03357	-0.320988	0.0329668	-9.7367	2.1e-22	1.16939
Posterior effects
rsid	chrm_UK10K	pos_UK10K	at_or_near	alt	ref	beta	se	z_obs	mu_posterior_estimate	mu_posterior_std_error	beta_posterior_estimate	beta_posterior_std_error	z_posterior	p_posterior
rs405509	19	45408836	APOE	T	G	-0.0153788	0.0162775	-0.944789	-0.907818	0.16339	-0.014777	0.00265958	-5.55614	2.76e-08
