# Supplementary material for: Electronic health record-based genome-wide meta-analysis provides insights on the genetic architecture of non-alcoholic fatty liver disease
Source: Cell Rep Med. 2021 Nov 3;2(11):100437. doi: 10.1016/j.xcrm.2021.100437 (PMC8606899; doi:10.1016/j.xcrm.2021.100437)
Supplement: Table S2. Impact of the 7 variants’ association with NAFLD on NAFLD in the GWAS meta-analysis and in the 4 individual cohorts, related to Figure 1 [file mmc3.xlsx]

## Sheet: Table S2
Impact of the 7 variants association with NAFLD on NAFLD in the GWAS meta-analysis and in the 4 individual cohorts
SNP	Locus	CHR	POS	Effect_Allele	Other_Allele	UK Biobank			FinnGen_r4			eMerge			Estonian Biobank			Meta Analysis
						Beta	SE	Pval	Beta	SE	Pval	Beta	SE	Pval	Beta	SE	Pval	Beta	SE	Pval	Direction	HetISq	Beta_ARE	SE_ARE	Pval_ARE
rs1260326*	GCKR	2	27730940	T	C	0.117567	0.0288776	4.67676e-05	0.114	0.0587	0.05213	0.101807	0.0568737	0.0734447	0.0366835	0.0236115	0.120273	0.0755351	0.0166847	5.98e-06	++++	45.1	0.08369	0.0252236	0.0009069
rs13702*	LPL	8	19824492	T	C	0.0767914	0.0312716	0.014064	0.119	0.0637	0.06187	0.119982	0.0633063	0.058057	0.0553464	0.0255183	0.0300908	0.0729432	0.0180946	5.55e-05	++++	0	0.0729432	0.0180946	5.55e-05
rs28601761	TRIB1	8	126500031	C	G	0.120284	0.0289161	3.18606e-05	0.1433	0.0567	0.01146	0.235703	0.057438	4.06745e-05	0.0778941	0.0230102	0.00071128	0.110033	0.0164425	2.2e-11	++++	58.4	0.127926	0.0289733	1.01e-05
rs9922619*	FTO	16	53831771	T	G	0.053824	0.0284823	0.0587929	0.0676	0.0564	0.2307	0.041046	0.0563677	0.466502	0.0984883	0.0227371	1.48026e-05	0.0766643	0.0162305	2.32e-06	++++	0	0.0766643	0.0162305	2.32e-06
rs73001065	MAU2/TM6SF2	19	19460541	C	G	0.412074	0.057346	6.68418e-13	0.6707	0.1219	3.782e-08	0.262733	0.104434	0.0118769	0.145576	0.0458572	0.00150069	0.281009	0.0326406	7.36e-18	++++	87.6	0.357193	0.10413	0.000603
rs429358	APOE	19	45411941	T	C	0.145114	0.038967	0.000196068	0.264	0.073	0.0002972	0.21674	0.0836561	0.00957393	0.0825431	0.0363376	0.0231132	0.136615	0.0239288	1.14e-08	++++	51.8	0.154884	0.0379397	4.46e-05
rs3747207	PNPLA3	22	44324855	A	G	0.353493	0.0355109	2.41088e-23	0.6516	0.0709	3.762e-20	0.578903	0.0626975	2.62504e-20	0.136518	0.027748	8.65872e-07	0.288601	0.019822	5.07e-48	++++	96.3	0.423478	0.113612	0.0001935
*Identified by bGWAS
