# Supplementary material for: Electronic health record-based genome-wide meta-analysis provides insights on the genetic architecture of non-alcoholic fatty liver disease
Source: Cell Rep Med. 2021 Nov 3;2(11):100437. doi: 10.1016/j.xcrm.2021.100437 (PMC8606899; doi:10.1016/j.xcrm.2021.100437)
Supplement: Table S3. Impact of the 7 variants’ association with NAFLD on NAFLD in the BMI-adjusted GWAS meta-analysis, related to Figure 1 [file mmc4.xlsx]

## Sheet: Table S3
Impact of the 7 variants association with NAFLD on NAFLD in the BMI-adjusted GWAS meta-analysis
SNP	Locus	CHR	POS	Effect_Allele	Other_Allele	Meta Analysis
						Beta	SE	Pval
rs1260326	GCKR	2	27730940	T	C	0.1099	0.0192	1.13e-08
rs13702	LPL	8	19824492	T	C	0.076	0.0209	0.000273
rs28601761	TRIB1	8	126500031	C	G	0.1168	0.019	8.45e-10
rs9922619	FTO	16	53831771	T	G	0.033	0.0187	0.0777
rs73001065	MAU2/TM6SF2	19	19460541	C	G	0.2828	0.0376	5.46e-14
rs429358	APOE	19	45411941	T	C	0.1377	0.0274	5e-07
rs3747207	PNPLA3	22	44324855	A	G	0.2799	0.0229	2.59e-34
