# Supplementary material for: Electronic health record-based genome-wide meta-analysis provides insights on the genetic architecture of non-alcoholic fatty liver disease
Source: Cell Rep Med. 2021 Nov 3;2(11):100437. doi: 10.1016/j.xcrm.2021.100437 (PMC8606899; doi:10.1016/j.xcrm.2021.100437)
Supplement: Table S4. Association between genetically predicted LPL expression in 11 tissues and NAFLD using UTMOST, related to Figure 2 [file mmc5.xlsx]

## Sheet: Table S4
Association between genetically-predicted LPL expression in 11 tissues and NAFLD using UTMOST
Tissue	Gene	Z score	Effect size	P-value	var_g	pred_perf_r2	pred_perf_pval	pred_perf_qval	n_snps_used	n_snps_in_cov	n_snps_in_model
Subcutaneous adipose tissue	LPL	-3.55315	-0.296944	0.000380643	0.0197325	0.0440398	3.87426e-06	1.64341e-06	12	13	13
Nerve tibial	LPL	-3.02891	-0.157189	0.00245436	0.0517707	0.113881	4.78356e-13	2.60104e-13	56	63	63
Heart left ventricle	LPL	-2.4472	-0.121595	0.014397	0.0546254	0.0536941	2.38526e-05	1.77749e-05	64	70	70
Thyroid	LPL	-2.26848	-0.201309	0.0233001	0.0151327	0.0250106	0.000526758	0.000159165	20	24	24
Artery aorta	LPL	-2.20321	-2.68344	0.02758	5.38492e-05	0.00648847	0.146736	0.0425615	1	1	1
Skin (not sun exposed) suprapubic	LPL	-1.67579	-0.142357	0.0937788	0.0177949	0.026876	0.000672047	0.000228682	28	34	34
Whole blood	LPL	-0.809625	-0.0335769	0.418156	0.0778832	0.150975	1.91925e-21	2.15885e-21	11	13	13
Lung	LPL	-0.456454	-0.0362479	0.648064	0.0219337	0.063886	9.76023e-08	7.0861e-08	10	10	10
Spleen	LPL	-0.364846	0.00139631	0.715226	0.0626432	0.0856352	7.73238e-05	7.93074e-05	44	54	54
Brain cerebellum	LPL	0.343444	-0.00310601	0.731265	0.0791712	0.0513785	0.00181118	0.00103309	125	164	164
Skin (sun exposed) lower leg	LPL	-0.217829	-0.0161004	0.827562	0.00829755	0.0111486	0.0175066	0.00426874	15	20	20
