# Supplementary material for: Electronic health record-based genome-wide meta-analysis provides insights on the genetic architecture of non-alcoholic fatty liver disease
Source: Cell Rep Med. 2021 Nov 3;2(11):100437. doi: 10.1016/j.xcrm.2021.100437 (PMC8606899; doi:10.1016/j.xcrm.2021.100437)
Supplement: Table S5. Impact of the 7 variants’ association with NAFLD on NAFLD in the Mass General Brigham Biobank and liver fat accumulation and liver enzymes in the UK Biobank, related to Figure 1 [file mmc6.xlsx]

## Sheet: Table S5
Impact of the 7 variants association with NAFLD on NAFLD in the Mass General Brigham Biobank and liver fat accumulation and liver enzymes in the UK Biobank
SNP	Locus	CHR	POS	Effect_Allele	Other_Allele	NAFLD (Mass General)			Liver fat (continuous)			Liver fat (categorical)			ALT levels			AST levels			GGT levels			ALP levels in UKB
						Beta	SE	Pval	Beta	SE	Pval	Beta	SE	Pval	Beta	SE	Pval	Beta	SE	Pval	Beta	SE	Pval	Beta	SE	Pval
rs1260326	GCKR	2	27730940	T	C	0.085448	0.023842	0.000338	0.0386905	0.00792906	4.1e-07	0.0942386	0.0213164	9.82733e-06	0.003081	0.0022853	0.1776	0.01944	0.0023392	9.56e-17	0.056365	0.0022688	4e-136	0.05281	0.0023785	3.78e-109
rs13702	LPL	8	19824492	T	C	0.012267	0.02518	0.62613	0.00717843	0.00860555	0.38	0.0148088	0.0232992	0.525042	0.0086314	0.002474	0.00048532	0.012658	0.0025326	5.79e-07	0.0052701	0.0024587	0.032079	0.01092	0.0025769	2.26e-05
rs28601761	TRIB1	8	126500031	C	G	0.08646	0.024259	0.000365	0.0468444	0.00791074	2e-09	0.0898957	0.0214894	2.87364e-05	0.041075	0.0022898	6.39e-72	0.018442	0.002345	3.71e-15	0.031764	0.0022757	2.9e-44	0.07177	0.0023828	4.83e-199
rs9922619	FTO	16	53831771	T	G	0.007402	0.02392	0.75699	0.0204155	0.00785195	0.0088	0.0475733	0.0211809	0.0247006	0.017218	0.0022568	2.36e-14	0.0092114	0.0023105	6.7e-05	0.0080068	0.0022428	0.00035694	0.0030113	0.0023506	0.20017
rs73001065	MAU2/TM6SF2	19	19460541	C	G	0.28017	0.046877	2.28e-09	0.283274	0.0151774	3.3e-77	0.626393	0.0360746	1.54991e-67	0.08227	0.0043623	2.7e-79	0.059388	0.0044665	2.49e-40	0.022139	0.0043376	3.33e-07	-0.087833	0.0045438	3.3e-83
rs429358	APOE	19	45411941	T	C	0.207881	0.035906	7.05e-09	0.12145	0.010762	1.5e-29	0.337386	0.0317201	2.01867e-26	0.041309	0.0030753	4.01e-41	-0.0061297	0.0031492	0.051604	0.018255	0.0030564	2.34e-09	0.036802	0.0032031	1.51e-30
rs3747207	PNPLA3	22	44324855	A	G	0.31854	0.026715	8.87432e-33	0.192208	0.00944327	2.6e-92	0.457239	0.0240563	1.49117e-80	0.099585	0.0027152	6.23e-294	0.10042	0.0027793	2.46e-285	0.00053839	0.0027033	0.84214	-0.0095936	0.0028334	0.00070952
